# Supplementary material for: The effect of Nigella Sativa emulgel on episiotomy wound healing and pain intensity in primiparous women: A triple-blind randomized controlled trial
Source: PLoS One. 2025 Jun 4;20(6):e0325112. doi: 10.1371/journal.pone.0325112 (PMC12136343; doi:10.1371/journal.pone.0325112)
Supplement: S1 Dataset — (XLSX) [file pone.0325112.s001.xlsx]

## Sheet: Sheet1
Code	Group	Age	Women Education	Women Job	Husbend Education	Husbend Job	Sufficiency of monthly income	Episiotomy incision length	Number of skin sutures	First stage duration	second stage duration	third stage duration	Baby's weight	Baby's head circumference	Childbirth agent	women's weight	women's height	Type of toilet	Pain score before discharge	Pain score in 10±1 days after episiotomy	Before Redness	Before Edema	Before Ecchymosis	Before Discharge	Before Approximation	After Redness	After Edema	After Ecchymosis	After Discharge	After Approximation	REEDA total score (10±1 days postpartum)	REEDA total score (Before discharge)	SatisfactionLevel
1	drug	39	University	working outside the home	University	employee	sufficient	4.5	8	210	40	10	3300	35	midwife	87	164	Irani	7	0	1	1	1	0	0	0	0	0	0	0	0	3	Very satisfied
2	drug	37	secondery	housewife	High School	selfe employee	sufficient	3.5	5	240	20	7	3400	34	resident	75	162	Irani	6		1	1	1	0	0							3
4	drug	35	Primary	housewife	Diploma	selfe employee	sufficient	5	8	240	30	10	3480	35	resident	75	160	Irani	6	0	1	0	0	0	0	0	0	0	0	0	0	1	Very satisfied
5	drug	21	secondery	housewife	University	employee	sufficient	4	5	120	38	7	3028	34	resident	54	150	Irani	6	0	0	0	0	2	0	0	0	0	0	0	0	2	Very satisfied
8	drug	18	High School	housewife	Diploma	selfe employee	sufficient	5.5	8	270	35	5	3100	33	student with instructor	74	158	Irani	5	0	1	1	0	0	0	0	0	0	0	0	0	2	Very satisfied
10	drug	26	secondery	housewife	Primary	Worker	less than sufficient	4	6	170	32	17	3415	34	resident	65	157	Irani	6	0	2	0	0	0	0	0	0	1	0	0	1	2	Satisfied
12	drug	36	University	working outside the home	Diploma	employee	sufficient	3	5	170	70	14	3550	35.5	resident	93	167	farangi	6	1	1	2	0	0	0	0	0	0	0	0	0	3	Satisfied
14	drug	35	Diploma	working outside the home	High School	selfe employee	sufficient	2.9	4	300	40	19	3089	33.5	resident	80	165	farangi	6	0	2	0	0	0	0	0	0	0	0	0	0	2	Satisfied
16	drug	22	High School	housewife	Primary	Worker	sufficient	6	7	150	20	6	3050	34	student with instructor	80	165	Irani	7	0	0	1	1	0	1	0	0	0	0	0	0	3	Very satisfied
19	drug	37	Illiterate	housewife	secondery	Worker	sufficient	4	5	298	70	18	2615	33.5	student with instructor	68	159	Irani	5	1	1	0	1	1	0	0	0	0	0	0	0	3	Satisfied
21	drug	37	Diploma	housewife	High School	selfe employee	sufficient	4	6	184	50	19	3420	33.5	resident	84	160	Irani	5	1	2	1	1	0	0	1	0	0	0	0	1	4	Very satisfied
24	drug	24	Primary	housewife	secondery	shopkeeper	sufficient	4.5	6	170	45	10	2420	32	resident	50	157	Irani	7	1	1	1	0	0	1	0	0	0	1	0	1	3	Satisfied
25	drug	20	secondery	housewife	High School	selfe employee	sufficient	4.5	6	200	90	15	3040	34.5	resident	72	165	farangi	8	3	0	2	0	0	0	0	0	0	0	0	0	2	Satisfied
27	drug	27	High School	housewife	Diploma	selfe employee	sufficient	4.2	8	190	35	6	3102	33	resident	72	152	farangi	3	0	1	0	0	0	0	0	0	0	0	0	0	1	Very satisfied
29	drug	17	High School	housewife	High School	shopkeeper	sufficient	4	4	320	46	20	2660	33.5	midwife	60	161	farangi	6	1	0	1	1	1	0	0	0	0	0	1	1	3	Satisfied
32	drug	35	secondery	housewife	Diploma	selfe employee	sufficient	2.5	4	360	35	15	2590	34	student with instructor	72	163	Irani	5	0	0	0	1	1	1	0	0	0	0	0	0	3	Dissatisfied
33	drug	24	secondery	housewife	High School	Worker	sufficient	2.4	4	210	25	3	2595	34	student with instructor	65	160	Irani	6	0	2	0	0	0	0	0	0	0	0	0	0	2	Very satisfied
34	drug	17	High School	housewife	Primary	Worker	sufficient	4	7	170	40	12	2850	34	midwife	62	170	Irani	6	0	0	1	0	0	1	0	0	0	0	1	1	2	Very satisfied
37	drug	25	Diploma	housewife	Diploma	Worker	sufficient	3.3	5	130	55	8	3650	34.5	resident	70	165	farangi	3	0	2	2	0	0	0	0	1	0	0	0	1	4	Satisfied
38	drug	34	Primary	housewife	Primary	selfe employee	less than sufficient	3	3	120	30	18	3285	35	student with instructor	76	165	Irani	3	0	1	1	0	0	0	0	0	0	0	0	0	2	Equally satisfied and dissatisfied
41	drug	37	Primary	housewife	Illiterate	Worker	sufficient	4.6	7	320	20	5	3010	33	resident	55	152	farangi	4	0	1	1	1	0	0	0	0	0	0	0	0	3	Satisfied
43	drug	24	Diploma	housewife	High School	shopkeeper	sufficient	2.5	4	240	20	16	2790	32	student with instructor	69	159	Irani	7	4	1	0	0	0	1	0	1	0	0	0	1	2	Very satisfied
45	drug	30	Diploma	working outside the home	secondery	selfe employee	sufficient	2	2	360	20	12	2988	34	resident	71	164	Irani	3	0	1	0	0	0	0	0	0	0	0	0	0	1	Very satisfied
46	drug	35	Primary	housewife	Diploma	shopkeeper	sufficient	3.4	6	212	35	9	3100	33	student with instructor	65	162	farangi	6	1	0	1	1	0	0	0	0	0	0	0	0	2	Satisfied
51	drug	18	High School	housewife	Diploma	selfe employee	sufficient	3	5	240	45	18	2760	35	resident	62	160	Irani	6	1	1	1	0	1	0	0	0	0	0	0	0	3	Satisfied
52	drug	25	Primary	housewife	High School	selfe employee	sufficient	2	3	135	25	18	3385	34	resident	76	164	Irani	4	0	1	1	1	0	0	0	0	0	0	0	0	3	Very satisfied
53	drug	35	Primary	housewife	University	employee	sufficient	3.6	6	135	45	14	3750	35	resident	98	167	Irani	3	3	1	2	0	1	0	0	1	0	0	0	1	4	Satisfied
55	drug	24	Diploma	housewife	secondery	selfe employee	sufficient	4	6	210	39	15	3520	34	student with instructor	75	168	farangi	4	0	0	1	1	1	0	0	0	0	0	0	0	3	Very satisfied
57	drug	36	Primary	housewife	High School	shopkeeper	sufficient	2.5	5	175	30	6	3058	34	resident	59	154	Irani	6	5	1	1	1	0	0	1	1	0	0	0	2	3	Dissatisfied
59	drug	24	secondery	housewife	secondery	Unemployed	more than sufficient	3.5	4	185	60	20	3160	34.5	midwife	60	160	Irani	2	0	1	2	0	0	1	0	0	0	0	0	0	4	Satisfied
61	drug	41	secondery	housewife	Primary	selfe employee	sufficient	3.2	5	390	45	20	3256	35	resident	80	174	farangi	5	2	2	2	0	0	0	1	0	0	0	0	1	4	Satisfied
64	drug	26	Diploma	housewife	Diploma	shopkeeper	sufficient	4.5	6	179	34	18	2750	33	resident	70	162	Irani	4	0	2	2	0	0	0	0	0	0	0	0	0	4	Satisfied
65	drug	30	Diploma	housewife	Primary	shopkeeper	sufficient	4	5	180	49	20	3465	34.5	student with instructor	78	164	Irani	4	0	2	1	0	0	0	1	0	0	0	0	1	3	Satisfied
66	drug	23	Diploma	housewife	Diploma	selfe employee	sufficient	2	3	169	60	9	3500	34	midwife	77	165	Irani	5	2	1	1	0	1	0	1	0	0	0	0	1	3	Equally satisfied and dissatisfied
70	drug	30	University	housewife	University	employee	sufficient	2.5	5	123	93	8	2820	34	resident	75	162	farangi	5	0	1	1	1	1	0	0	0	0	0	0	0	4	Satisfied
71	drug	30	Primary	housewife	secondery	selfe employee	less than sufficient	4	7	130	9	34	3400	34	resident	68	156	Irani	5	0	1	1	1	0	0	0	0	0	0	0	0	3	Very satisfied
72	drug	30	Primary	housewife	University	selfe employee	sufficient	3.5	6	275	20	7	3203	33.5	student with instructor	64	169	farangi	6	0	1	2	1	1	0	1	0	1	0	0	2	5	Satisfied
3	Placebo	21	Diploma	housewife	University	shopkeeper	sufficient	5	8	254	20	5	3050	33	midwife	80	160	Irani	4	2	1	2	0	0	0	0	1	0	0	0	1	3	Satisfied
6	Placebo	22	Diploma	housewife	Diploma	selfe employee	sufficient	3.6	7	120	40	10	2090	31	resident	70	165	Irani	5	1	1	0	1	0	0	1	0	0	0	0	1	2	Satisfied
7	Placebo	35	secondery	housewife	High School	employee	sufficient	5	8	350	24	11	3440	34	resident	81	167	farangi	7	2	1	1	0	1	0	1	1	3	0	0	5	3	Equally satisfied and dissatisfied
9	Placebo	23	Primary	housewife	secondery	Worker	sufficient	3	6	120	30	10	2880	35.5	midwife	70	165	Irani	5	3	2	0	1	0	0	1	1	0	0	0	2	3	Satisfied
11	Placebo	20	High School	housewife	Primary	Worker	sufficient	3.5	4	190	35	6	2850	33	resident	85	175	Irani	5	2	1	2	0	0	0	1	1	0	0	1	3	3	Satisfied
13	Placebo	40	Primary	housewife	Primary	selfe employee	sufficient	4	5	140	90	20	3520	35	student with instructor	92	154	Irani	5	2	3	1	0	1	0	2	0	0	0	0	2	5	Equally satisfied and dissatisfied
15	Placebo	27	High School	housewife	High School	selfe employee	sufficient	3.5	5	190	45	18	3045	35	midwife	69	169	farangi	4	2	1	0	2	0	0	0	0	0	0	0	0	3	Dissatisfied
17	Placebo	40	Primary	housewife	Primary	Worker	sufficient	3.5	6	200	50	10	2800	35	student with instructor	70	165	Irani	6	0	1	3	0	0	0	0	0	2	0	0	2	4	Satisfied
18	Placebo	18	High School	housewife	Primary	Worker	sufficient	4	7	160	64	10	3760	35	resident	61.5	168	Irani	7	1	3	1	0	0	0	2	0	1	0	0	3	4	Dissatisfied
20	Placebo	29	secondery	housewife	Primary	Worker	sufficient	4	6	135	20	10	3435	34	student with instructor	60	157	Irani	6	4	1	2	0	0	0	0	2	0	0	0	2	3	Dissatisfied
22	Placebo	19	secondery	housewife	Diploma	shopkeeper	sufficient	4.3	6	240	45	16	2870	33	student with instructor	66	154	Irani	4	2	0	2	0	0	0	1	0	0	0	0	1	2	Satisfied
23	Placebo	23	Diploma	housewife	Diploma	selfe employee	sufficient	3	4	170	70	15	2710	34	resident	80	168	farangi	4	0	2	2	0	0	0	0	0	0	0	0	0	4	Very satisfied
26	Placebo	37	secondery	housewife	secondery	Worker	sufficient	2	4	110	35	14	3780	35	resident	69	165	Irani	4	1	0	2	0	1	0	0	0	0	0	0	0	3	Very satisfied
28	Placebo	34	High School	housewife	secondery	selfe employee	sufficient	2.8	4	160	20	5	2910	32.5	resident	74	168	Irani	6	5	0	0	1	0	2	0	2	1	0	0	3	3	Dissatisfied
30	Placebo	24	University	housewife	University	employee	sufficient	3.5	5	248	70	5	1920	31	resident	85	170	Irani	2	0	1	1	0	0	0	0	0	0	0	0	0	2	Dissatisfied
31	Placebo	16	Primary	housewife	Primary	Worker	less than sufficient	4	7	245	30	15	3200	33	resident	65	158	Irani	3	0	0	0	0	1	1	0	1	1	0	0	2	2	Very satisfied
35	Placebo	25	Diploma	working at home	Diploma	shopkeeper	sufficient	3.9	7	320	35	8	3040	34	midwife	65	159	farangi	5	3	0	2	0	0	0	0	0	1	0	0	1	2	Equally satisfied and dissatisfied
36	Placebo	31	High School	housewife	Primary	Worker	less than sufficient	3	5	360	49	13	2990	33.5	resident	74	162	Irani	6	0	1	0	0	0	1	1	0	0	0	0	1	2	Very satisfied
39	Placebo	38	Primary	housewife	secondery	selfe employee	sufficient	4.5	7	180	45	16	2960	33	resident	78	159	Irani	4	2	2	1	0	0	0	1	1	0	0	0	2	3	Equally satisfied and dissatisfied
40	Placebo	33	University	working outside the home	Diploma	selfe employee	sufficient	2.5	3	230	65	20	1870	31	student with instructor	85	160	farangi	6	0	1	0	1	0	0	0	0	0	0	0	0	2	Very satisfied
42	Placebo	33	Primary	housewife	Diploma	Worker	sufficient	3.4	4	96	35	10	3656	35	resident	60	170	Irani	10	1	1	1	1	0	0	0	1	0	0	0	1	3	Very satisfied
44	Placebo	27	secondery	housewife	secondery	Worker	sufficient	4	6	230	32	9	3010	33	resident	65	162	Irani	4	0	1	2	0	0	1	0	0	0	0	0	0	4	Equally satisfied and dissatisfied
47	Placebo	42	Illiterate	housewife	secondery	Worker	sufficient	3.5	5	200	40	9	3400	35	resident	72	155	farangi	4	0	0	1	1	0	0	0	0	0	0	0	0	2	Very satisfied
48	Placebo	37	Primary	housewife	secondery	shopkeeper	sufficient	3	5	190	74	18	3040	34	midwife	65	160	Irani	4	3	3	0	0	0	0	0	0	1	1	0	2	3	Equally satisfied and dissatisfied
49	Placebo	18	secondery	housewife	secondery	employee	sufficient	4.5	6	300	42	10	3475	35	student with instructor	62	155	Irani	5	2	0	0	2	0	0	0	0	0	0	0	0	2	Satisfied
50	Placebo	19	High School	housewife	High School	shopkeeper	sufficient	2.4	4	300	40	10	2910	32.5	student with instructor	70	159	Irani	4	0	2	0	0	0	0	0	1	0	0	0	1	2	Satisfied
54	Placebo	29	secondery	housewife	secondery	selfe employee	sufficient	2	3	180	40	12	3402	35	resident	64	158	Irani	2	0	1	1	0	0	0	0	0	0	0	0	0	2	Very satisfied
56	Placebo	16	Primary	working at home	Primary	Worker	less than sufficient	4.3	7	175	30	7	2000	31	resident	60	155	Irani	6	4	1	2	0	0	0	1	0	0	0	0	1	3	Equally satisfied and dissatisfied
58	Placebo	34	Illiterate	housewife	Primary	selfe employee	less than sufficient	4	4	270	49	12	2890	32	midwife	63	158	Irani	5	2	3	1	0	0	0	0	2	0	0	0	2	4	Very satisfied
60	Placebo	37	Primary	housewife	secondery	Worker	sufficient	3.4	6	143	24	15	2776	32	resident	65	154	Irani	8	5	1	1	1	0	0	1	0	0	0	0	1	3	Equally satisfied and dissatisfied
62	Placebo	17	secondery	housewife	High School	selfe employee	sufficient	5	9	190	21	4	3265	33	resident	64	161	Irani	6	0	1	0	0	0	1	0	0	0	0	0	0	2	Satisfied
63	Placebo	20	secondery	housewife	Primary	Worker	sufficient	3.3	4	380	40	10	3205	35	resident	66	160	Irani	8	0	2	0	0	0	1	0	0	0	1	0	1	3	Equally satisfied and dissatisfied
67	Placebo	29	Diploma	working at home	High School	shopkeeper	sufficient	4.6	8	175	50	7	2980	33	resident	64	155	farangi	4	1	0	2	0	0	0	0	0	0	0	0	0	2	Very satisfied
68	Placebo	24	Diploma	housewife	University	shopkeeper	sufficient	5	6	340	40	6	2300	33	student with instructor	72	155	Irani	9	1	3	1	0	0	0	1	0	0	0	0	1	4	Equally satisfied and dissatisfied
69	Placebo	27	Diploma	housewife	secondery	selfe employee	sufficient	3.5	4	240	70	15	3200	35	midwife	92	154	Irani	5	3	2	0	0	0	1	1	0	1	0	0	2	3	Very dissatisfied
73	Placebo	35	Primary	housewife	Primary	Worker	sufficient	4.5	6	360	55	18	3065	34	midwife	75	145	farangi	5	1	1	1	0	0	0	1	0	0	0	0	1	2	Very satisfied
74	Placebo	19	secondery	housewife	High School	Worker	sufficient	3	6	190	68	22	2890	34	resident	76	162	Irani	7	0	0	2	0	0	1	0	0	0	0	0	0	3	Satisfied
